# Supplementary material for: Development of a prognostic model incorporating a cuproptosis-related signature and CNN3 as a predictor in childhood acute myelocytic leukemia
Source: Front Oncol. 2024 Nov 1;14:1494777. doi: 10.3389/fonc.2024.1494777 (PMC11564170; doi:10.3389/fonc.2024.1494777)
Supplement: Supplementary file 1 [file Table1.csv]

_PATIENT	OS	OS.time	Gender	Race	Ethnicity	Age at Diagnosis in Days	First Event	Event Free Survival Time in Days	Vital Status	Overall Survival Time in Days	Year of Diagnosis	Year of Last Follow Up	Protocol	WBC at Diagnosis	Bone marrow leukemic blast percentage (%)	Peripheral blasts (%)	CNS disease	Chloroma	FAB Category	t(6;9)	t(8;21)	t(3;5)(q25;q34)	t(6;11)(q27;q23)	t(9;11)(p22;q23)	t(10;11)(p11.2;q23)	t(11:19)(q23:p13.1)	inv(16)	del5q	del7q	del9q	monosomy 5	monosomy 7	trisomy 8	trisomy 21	MLL	Minus Y	Minus X	Cytogenetic Code Other	Cytogenetic Complexity	Primary Cytogenetic Code	ISCN	FLT3/ITD positive?	FLT3/ITD allelic ratio	FLT3 PM	NPM mutation	CEBPA mutation	WT1 mutation	c-Kit Mutation Exon 8	c-Kit Mutation Exon 17
TARGET-20-PABLDZ	0	721	Female	White	Not Hispanic or Latino	2455	Relapse	714	Alive	721	1997	1999	CCG-2961	6	93	0	No	No	M4	Unknown	Unknown	Unknown	Unknown	Unknown	Unknown	Unknown	Unknown	Unknown	Unknown	Unknown	Unknown	Unknown	Unknown	Unknown	Unknown	Unknown	Unknown		0	Unknown	G	Yes	0.82	No	No	No	No	Not done	Not done
TARGET-20-PADYIR	1	585	Male	White	Not Hispanic or Latino	1159	Relapse	373	Dead	585	1996	1998	CCG-2961	13.1	29	11	No	No	M2	Unknown	Unknown	Unknown	Unknown	Unknown	Unknown	Unknown	Unknown	Unknown	Unknown	Unknown	Unknown	Unknown	Unknown	Unknown	Unknown	Unknown	Unknown			Unknown	Unknown	No		No	No	No	No	Not done	Not done
TARGET-20-PADZCG	1	536	Female	Unknown	Not Hispanic or Latino	5325	Relapse	314	Dead	536	1996	1998	CCG-2961	29.3	58	5	No	No	M4	No	No	No	No	No	No	No	No	No	No	No	No	No	No	No	No	No	No		0	Normal	46,XX[20]	No		No	No	No	No	Not done	Not done
TARGET-20-PAEAKL	1	163	Female	Black or African American	Not Hispanic or Latino	5218	Relapse	134	Dead	163	1997	1997	CCG-2961	96.1	80	81	Yes	No	M5	No	No	No	No	Yes	No	Yes	No	No	No	No	No	No	No	No	Yes	No	No		1	MLL	46,XX,t(11:19)(q23:p13.1)[20]	No		No	No	No	No	Not done	Not done
TARGET-20-PAECCE	1	147	Male	White	Not Hispanic or Latino	900	Induction Failure	85	Dead	147	1997	1997	CCG-2961	98.3	95	0	No	No	M5	Unknown	Unknown	Unknown	Unknown	Unknown	Unknown	Unknown	Unknown	Unknown	Unknown	Unknown	Unknown	Unknown	Unknown	Unknown	Unknown	Unknown	Unknown			Unknown	Unknown	No		No	No	No	No	Not done	Not done
TARGET-20-PAEDKB	1	800	Male	White	Not Hispanic or Latino	815	Relapse	419	Dead	800	1997	1999	CCG-2961	5.2	60	0	No	No	M4	No	No	No	No	No	No	No	No	No	No	No	No	No	No	No	No	No	No		0	Normal	46,XY[20]	No		No	No	Unknown	No	Not done	Not done
TARGET-20-PAEERJ	1	373	Female	White	Not Hispanic or Latino	5082	Relapse	259	Dead	373	1997	1998	CCG-2961	71.9	60	41	No	No	M4	No	No	Yes	No	No	No	No	No	No	No	No	No	No	No	No	No	No	No		1	Other	46,XX,t(3:5)(q23:q33)[19]/46,XX[1]	Yes	0.55	No	No	No	Yes	Not done	Not done
TARGET-20-PAEFGR	0	4022	Female	White	Not Hispanic or Latino	549	Relapse	497	Alive	4022	1997	2008	CCG-2961	51.2	75	41	No	No	M2	No	No	No	No	No	No	No	Yes	No	No	No	No	No	No	No	No	No	No		1	inv(16)	46,XX,inv(16)(p13q22)[21]/46,XX[1]	No		No	No	No	No	Yes	No
TARGET-20-PAEFGT	1	315	Female	White	Not Hispanic or Latino	5452	Relapse	213	Dead	315	1997	1998	CCG-2961	11.4	100	70	No	No	M2	Unknown	Unknown	Unknown	Unknown	Unknown	Unknown	Unknown	Unknown	Unknown	Unknown	Unknown	Unknown	Unknown	Unknown	Unknown	Unknown	Unknown	Unknown		0	Unknown	I	Yes	0.83	No	Unknown	No	Yes	Not done	Not done
TARGET-20-PAEIKD	0	3600	Male	Black or African American	Not Hispanic or Latino	282	Relapse	809	Alive	3600	1998	2008	CCG-2961	13.2	87	0	No	No	M5	No	No	No	No	Yes	No	No	No	No	No	No	No	No	No	No	Yes	No	No		1	MLL	46,XY,t(9:11)(p22:q23)[19]/46,XY[1]	No		Yes	No	No	No	Not done	Not done
TARGET-20-PAKERZ	1	397	Female	White	Not Hispanic or Latino	1022	Relapse	221	Dead	397	2000	2001	CCG-2961	4.8	89	32	No	No	M1	Unknown	Unknown	Unknown	Unknown	Unknown	Unknown	Unknown	Unknown	Unknown	Unknown	Unknown	Unknown	Unknown	Unknown	Unknown	Unknown	Unknown	Unknown		0	Unknown	I	No		No	No	No	No	Not done	Not done
TARGET-20-PAKIWK	0	112	Male	White	Not Hispanic or Latino	1248	Relapse	107	Alive	112	2000	2001	CCG-2961	13.9	14	3	No	No	M6	No	No	No	No	No	No	No	No	No	No	Yes	No	No	No	No	No	No	No		2	Other	46,XY,del(9)(q22q34)[13]/46,idem,add(18)(p13)[4]/46,XY[3]	No		No	Unknown	No	Unknown	Not done	Not done
TARGET-20-PAKIYW	0	2965	Female	White	Not Hispanic or Latino	163	Relapse	461	Alive	2965	2000	2008	CCG-2961	136	73	68	No	No	M4	No	No	No	No	Yes	No	No	No	No	No	No	No	No	No	No	Yes	No	No		1	MLL	46,XX,t(9:11)(p22:q23)[15]/46,XX[3]	No		No	Unknown	No	Unknown	Not done	Not done
TARGET-20-PAKLPD	0	2707	Female	White	Not Hispanic or Latino	147	Censored	2707	Alive	2707	2000	2008	CCG-2961	194.4	75	84	Yes	No	M5	No	No	No	No	Yes	No	Yes	No	No	No	No	No	No	No	No	Yes	No	No		1	MLL	46,XX,t(11:19)(q23:p13)[20]	No		No	No	No	No	Not done	Not done
TARGET-20-PAKSMZ	1	1293	Male	White	Not Hispanic or Latino	6303	Relapse	1117	Dead	1293	2001	2004	CCG-2961	152.7	72	92	No	No	M2	Unknown	Unknown	Unknown	Unknown	Unknown	Unknown	Unknown	Unknown	Unknown	Unknown	Unknown	Unknown	Unknown	Unknown	Unknown	Unknown	Unknown	Unknown		0	Unknown	C	Yes	0.65	No	Yes	No	No	Not done	Not done
TARGET-20-PAKTCX	1	1896	Female	White	Not Hispanic or Latino	3262	Relapse	269	Dead	1896	2001	2006	CCG-2961	3.9	40	2	No	No	M4	No	No	No	No	Yes	No	Yes	No	No	No	No	No	No	No	No	Yes	No	No		1	MLL	46,XX,t(11:19)(q23:p13.1)	No		No	Unknown	No	Unknown	Not done	Not done
TARGET-20-PAKVGI	1	1229	Female	White	Not Hispanic or Latino	645	Relapse	665	Dead	1229	2001	2004	CCG-2961	11.3	30	6	No	No	M7	No	No	No	No	No	No	No	No	No	No	No	No	No	No	Yes	No	No	No		5	Other	46,XX,t(7:10:16)(p15:q23:p11.2),del(13)(q12q21)[10]/49,idem,+X,+6,+21[8]/46,XX[10]	No		No	No	No	No	Not done	Not done
TARGET-20-PALGKX	1	485	Female	Unknown	Hispanic or Latino	4723	Relapse	214	Dead	485	2001	2003	CCG-2961	69.2	73	83	No	No	M2	No	Yes	No	No	No	No	No	No	No	No	No	No	No	No	No	No	No	No		3	t(8;21)	46,XX,der(7)t(7:9)(q22:q13),t(8:21)(q22:q22),add(9)(q13)[20]	No		No	No	No	No	No	Yes
TARGET-20-PAMVKZ	1	693	Male	White	Not Hispanic or Latino	5934	Relapse	517	Dead	693	2004	2005	AAML03P1	248	74	85	Yes	No	M2	Unknown	Unknown	Unknown	Unknown	Unknown	Unknown	Unknown	Unknown	Unknown	Unknown	Unknown	Unknown	Unknown	Unknown	Unknown	Unknown	Unknown	Unknown			Unknown	Unknown	No		Yes	No	No	No	Not done	Not done
TARGET-20-PAMYAS	0	3263	Male	White	Not Hispanic or Latino	3972	Relapse	991	Alive	3263	2004	2013	AAML03P1	5.6	63	18	No	Yes	M2	No	No	No	No	No	No	No	No	No	No	No	No	No	No	No	No	No	No		0	Other	46,XY[20]. nuc ish AML1-ETO positive ~30% of cells consistent with a t(8;21).	Yes	0.15	No	No	No	No	Not done	Not done
TARGET-20-PAMYGX	0	3380	Female	White	Not Hispanic or Latino	1259	Censored	3380	Alive	3380	2004	2013	AAML03P1	16	79	31	No	No	M7	No	No	No	No	No	No	No	No	No	No	No	No	No	No	No	No	No	No		1	Other	46,XX,del(11)(q21q23)[19]/46,XX[1]	No		No	No	No	No	Not done	Not done
TARGET-20-PANAEV	0	2767	Male	White	Not Hispanic or Latino	3539	Censored	2767	Alive	2767	2004	2011	AAML03P1	37.8	59	31.5	No	No	M5	No	No	No	No	No	No	No	No	No	No	No	No	No	No	No	No	No	No		0	Normal	46,XY[24]	No		Yes	Yes	No	No	Not done	Not done
TARGET-20-PANBZH	1	462	Male	White	Not Hispanic or Latino	3921	Relapse	284	Dead	462	2004	2005	AAML03P1	170	85	89	No	No	M4	No	No	No	No	No	No	No	Yes	No	No	No	No	No	No	No	No	No	No	i(17)(q10)	2	inv(16)	46,XY, inv(16)(p13.1q22),i(17)(q10)[18]	No		No	No	No	Yes	No	No
TARGET-20-PANDER	0	3291	Female	White	Not Hispanic or Latino	4312	Relapse	1868	Alive	3291	2004	2013	AAML03P1	137	93.2	88.5	No	No	M1	No	Yes	No	No	No	No	No	No	No	No	No	No	No	No	No	No	No	No		1	t(8;21)	46,XX,t(8;21)(q22;q22)[20]	No		Yes	No	No	No	No	No
TARGET-20-PANDIX	0	3069	Male	White	Not Hispanic or Latino	6573	Relapse	728	Alive	3069	2004	2012	AAML03P1	14.1	40	3	No	No	M2	No	No	No	No	No	No	No	No	No	No	No	No	No	No	No	No	No	No		0	Normal	46,XY[30]	No		No	No	No	No	Not done	Not done
TARGET-20-PANFMG	0	3253	Male	White	Not Hispanic or Latino	1430	Censored	3253	Alive	3253	2004	2013	AAML03P1	65.9	91	84	No	No	M5	No	No	No	No	Yes	No	No	No	No	No	No	No	No	Yes	No	Yes	No	No		2	MLL	47,XY,+8,t(9;11)(p22;q23)[20]	No		No	No	No	No	Not done	Not done
TARGET-20-PANGCM	0	3055	Male	White	Not Hispanic or Latino	3235	Relapse	496	Alive	3055	2004	2013	AAML03P1	140.9	58	54.5	Yes	No	M4	No	No	No	No	No	No	No	Yes	No	No	No	No	No	No	No	No	No	No		1	inv(16)	46,XY,inv(16)(p13.1q22)[13]/46,XY[6]	No		No	No	No	No	No	No
TARGET-20-PANGDN	0	3063	Male	White	Not Hispanic or Latino	6590	Relapse	633	Alive	3063	2004	2013	AAML03P1	176.2	89	38	No	No	M5	No	No	No	No	No	No	No	No	No	No	No	No	No	No	No	No	No	No		0	Normal	46,XY[20]	No		No	No	No	No	Not done	Not done
TARGET-20-PANGJY	0	2983	Female	White	Not Hispanic or Latino	594	Censored	2983	Alive	2983	2004	2012	AAML03P1	302	86	69	No	No	M5	No	No	No	No	No	No	No	No	No	No	No	No	No	No	No	No	No	No	der(15)t(1;15)(q12;q26)	1	Other	46,XX,der(15)t(1;15)(q12;q26)[12]	No		No	No	No	No	Not done	Not done
TARGET-20-PANGTF	1	616	Female	White	Unknown	5814	Relapse	458	Dead	616	2004	2006	AAML03P1	30.8	94.2	11	No	No	M5	No	No	No	No	No	No	No	No	No	No	No	No	No	No	No	No	No	No		0	Normal	46,XX[20]	No		No	No	No	No	Not done	Not done
TARGET-20-PANHYK	0	1675	Male	White	Not Hispanic or Latino	2191	Censored	1675	Alive	1675	2004	2009	AAML03P1	11.2	71	41	No	No	M2	No	Yes	No	No	No	No	No	No	No	No	No	No	No	No	No	No	Yes	No	#NAME?	2	t(8;21)	45,X,-Y,t(8;21)(q22;q22)[20] REPORT ONLY	No		No	No	No	No	Not done	Not done
TARGET-20-PANINI	0	3144	Male	White	Hispanic or Latino	6118	Censored	3144	Alive	3144	2004	2013	AAML03P1	16.9	86	87	No	No	NOS	No	No	No	No	No	No	No	No	No	No	No	No	No	No	No	No	No	No		0	Normal	46,XY	No		No	No	Yes	No	Not done	Not done
TARGET-20-PANKFZ	0	3116	Male	White	Not Hispanic or Latino	690	Censored	3116	Alive	3116	2004	2013	AAML03P1	64.1	50	45	No	No	NOS	Unknown	Unknown	Unknown	Unknown	Unknown	Unknown	Unknown	Unknown	Unknown	Unknown	Unknown	Unknown	Unknown	Unknown	Unknown	Unknown	Unknown	Unknown			Unknown	Unknown	No		Yes	No	No	No	Not done	Not done
TARGET-20-PANKKE	0	3149	Male	White	Hispanic or Latino	261	Relapse	269	Alive	3149	2004	2013	AAML03P1	125.9	52	50	No	No	M4	No	No	No	No	No	No	No	Yes	No	No	No	No	No	No	No	No	No	No		1	inv(16)	46,XY,inv(16)(p13.1q22)[18] [report only]	No		No	No	No	No	Not done	Not done
TARGET-20-PANKNB	0	443	Male	Black or African American	Not Hispanic or Latino	6460	Censored	443	Alive	443	2004	2006	AAML03P1	81.5	95.3	84	No	No	M4	No	No	No	No	No	No	No	No	No	No	No	No	No	No	No	No	No	No		0	Normal	46,XY[35] REPORT ONLY	No		No	No	No	No	Not done	Not done
TARGET-20-PANLIR	0	3238	Male	Native Hawaiian or other Pacific Islander	Not Hispanic or Latino	5885	Relapse	425	Alive	3238	2005	2013	AAML03P1	45.3	21	33	No	No	M2	No	No	No	No	No	No	No	No	No	No	No	No	No	No	No	No	No	No		0	Normal	46,Xy[20]	No		No	No	Yes	No	Not done	Not done
TARGET-20-PANLIZ	1	784	Male	Black or African American	Not Hispanic or Latino	3102	Relapse	329	Dead	784	2005	2007	AAML03P1	6.4	90	39	No	No	NOS	No	Yes	No	No	No	No	No	No	No	No	No	No	No	Yes	No	No	No	No		2	t(8;21)	47,XY,+8,t(8;21)(q22;q22)[13]/46,XY[7]	NO		NO	NO	NO	NO	NO	NO
TARGET-20-PANLJN	0	2133	Male	White	Hispanic or Latino	6524	Censored	2133	Alive	2133	2005	2010	AAML03P1	11.8	88	45	No	No	M1	No	No	No	No	No	No	No	No	No	No	No	No	No	No	No	No	No	No		0	Normal	46,XY[20]	No		Yes	Yes	No	No	Not done	Not done
TARGET-20-PANLKB	0	1985	Female	White	Not Hispanic or Latino	1678	Censored	1985	Alive	1985	2005	2010	AAML03P1	97.6	74.6	74	No	No	M5	No	No	No	No	No	No	No	No	No	No	No	No	No	No	No	No	No	No	add(15)(q26)	1	Other	46,XX,add(15)(q26)[7]/46,XX[4] REPORT ONLY	No		No	No	No	No	Not done	Not done
TARGET-20-PANLLX	0	3234	Male	Native Hawaiian or other Pacific Islander	Not Hispanic or Latino	4559	Relapse	614	Alive	3234	2005	2013	AAML03P1	2.1	25	0	No	No	M2	No	No	No	No	No	No	No	No	No	No	No	No	No	No	No	No	No	No		0	Normal	46,XY[20]	No		No	No	No	No	Not done	Not done
TARGET-20-PANLXM	1	390	Female	Asian	Not Hispanic or Latino	3748	Relapse	284	Dead	390	2005	2006	AAML03P1	11.2	54	65	No	No	M2	No	No	No	No	No	No	No	No	No	No	No	No	No	No	No	No	No	No		0	Normal	46,XX[20]	Yes	0.22	No	No	No	No	Not done	Not done
TARGET-20-PANNHB	1	436	Female	Black or African American	Not Hispanic or Latino	1482	Relapse	366	Dead	436	2005	2006	AAML03P1	19.4	58	63	No	No	M2	No	Yes	No	No	No	No	No	No	No	Yes	No	No	No	No	No	No	No	Yes	#NAME?	3	t(8;21)	46,XX,del(7)(q32q34),t(8;21)(q22;q22)[17]/45,idem,-X[3] REPORT ONLY	NO		No	NO	NO	NO	Not done	Not done
TARGET-20-PANPKN	0	3630	Male	White	Hispanic or Latino	359	Censored	3630	Alive	3630	2005	2015	AAML03P1	120.7	71	63	No	No	M5	No	No	No	No	Yes	No	No	No	No	No	No	No	No	No	No	Yes	No	No		1	MLL	46,XY,t(9;11)(p22;q23)[20] REPORT ONLY	No		No	No	No	No	Not done	Not done
TARGET-20-PANPLS	1	702	Female	White	Not Hispanic or Latino	703	Relapse	325	Dead	702	2005	2007	AAML03P1	57.6	44	41	No	No	M2	Unknown	Unknown	Unknown	Unknown	Unknown	Unknown	Unknown	Unknown	Unknown	Unknown	Unknown	Unknown	Unknown	Unknown	Unknown	Unknown	Unknown	Unknown			Unknown	Unknown	No		No	No	No	No	Not done	Not done
TARGET-20-PANPTM	0	3130	Male	White	Not Hispanic or Latino	5853	Relapse	342	Alive	3130	2005	2013	AAML03P1	86.7	72	47	No	No	M4	No	No	No	No	No	No	No	Yes	No	No	No	No	No	No	No	No	No	No		1	inv(16)	46,XY,inv(16)(p13.1q22)[20]	No		No	No	No	No	No	No
TARGET-20-PANSBH	1	813	Male	White	Hispanic or Latino	491	Relapse	523	Dead	813	2005	2007	AAML03P1	11.5	93	19	No	No	M0	No	No	No	No	No	No	No	No	No	No	No	No	No	No	No	No	No	No	ider(16)(q10)del(16)(q22)	1	Other	46,XY,ider(16)(q10)del(16)(q22)[[30]	No		No	No	No	No	Not done	Not done
TARGET-20-PANSJB	1	422	Male	Unknown	Hispanic or Latino	4074	Relapse	297	Dead	422	2005	2006	AAML03P1	24.3	70	61	No	No	NOS	No	No	No	No	No	No	No	No	No	No	No	No	No	No	No	No	No	No		0	Normal	46,XY[20]	Yes	0.74	No	No	No	No	Not done	Not done
TARGET-20-PANTNA	1	1152	Male	White	Not Hispanic or Latino	6416	Relapse	311	Dead	1152	2005	2008	AAML03P1	23.7	65	84	No	No	M2	No	No	No	No	No	No	No	No	No	No	No	No	No	No	No	No	No	No	der(1)t(1;1)(q42;p22),der(1)t(1;1)(p34;q21),t(11;16)(q25;p11.2),del(13)(q12q22)	4	Other	46,XY,der(1)t(1;1)(q42;p22),der(1)t(1;1)(p34;q21),t(6;9)(p25;p22)c,t(11;16)(q25;p11.2)[9]/46,idem,del(13)(q12q22)[10]	No		No	No	No	No	Not done	Not done
TARGET-20-PANTPW	0	2946	Female	White	Not Hispanic or Latino	821	Censored	2946	Alive	2946	2005	2013	AAML03P1	152.6	91.5	89	No	No	M1	No	No	No	No	No	No	No	No	No	No	No	No	No	No	No	No	No	No		0	Normal	46,XX[20] [REPORT ONLY]	No		No	No	Yes	No	Not done	Not done
TARGET-20-PANUTB	1	925	Female	White	Not Hispanic or Latino	5587	Relapse	763	Dead	925	2005	2008	AAML03P1	127.8	90	95	No	No	M2	No	No	No	No	No	No	No	Yes	No	No	No	No	No	No	No	No	No	No		1	inv(16)	46,XX,inv(16)(p13q22)23]/46,XX[2]	No		No	No	No	No	Yes	No
TARGET-20-PANUUA	1	1767	Female	White	Not Hispanic or Latino	5405	Relapse	462	Dead	1767	2005	2010	AAML03P1	76.6	60	77	No	No	M4	No	No	No	No	No	No	No	Yes	No	No	No	No	No	No	No	No	No	No	t(17;19)(q11.2;q13.3)	2	inv(16)	46,XX,inv(16)(p13.1q22)[16]/46,idem,t(17;19)(q11.2;q13.3)[4] REPORT ONLY	No		No	No	No	No	Not done	Not done
TARGET-20-PANVGE	0	2819	Male	White	Not Hispanic or Latino	5346	Censored	2819	Alive	2819	2005	2013	AAML03P1	54.8	85	70	No	No	NOS	No	No	No	No	No	No	No	Yes	No	No	No	No	No	No	No	No	No	No	22	2	inv(16)	47,XY,inv(16)(p13.1q22),+22[20]	No		Yes	No	No	Yes	Not done	Not done
TARGET-20-PANVGP	0	2688	Male	Unknown	Unknown	4950	Relapse	391	Alive	2688	2005	2012	AAML03P1	25.7	72	81	No	No	M4	No	Yes	No	No	No	No	No	No	No	No	Yes	No	No	No	No	No	No	No	del 9q	2	t(8;21)	46,XY,t(8;20;21)(q22;q13.1;q22),del(9)(q22q34)[20]	No		No	No	No	No	Not done	Not done
TARGET-20-PANWHP	0	2738	Female	White	Not Hispanic or Latino	1852	Censored	2738	Alive	2738	2005	2013	AAML03P1	77.2	61	59	No	No	M4	No	No	No	No	No	No	No	Yes	No	No	No	No	No	No	No	No	No	No		1	inv(16)	46,XX,inv(16)(p13.1q22)[16]/46,XX[4]	No		No	No	No	No	No	Yes
TARGET-20-PANYNR	0	2952	Male	White	Not Hispanic or Latino	3310	Relapse	321	Alive	2952	2005	2013	AAML03P1	46.2	72	57	No	No	M2	No	No	No	No	No	No	No	Yes	No	No	No	No	No	No	No	No	Yes	No	-Y,-7 (side line, no reported as monosomy 7),-9	5	inv(16)	46,XY,inv(16)(p13.1q22)[11]/92,idemx2[2]/89,idemx2,-Y,-7,-9[4]/46,XY[4]	No		No	No	No	No	No	Yes
TARGET-20-PANYSN	0	914	Male	White	Not Hispanic or Latino	6470	Censored	914	Alive	914	2005	2008	AAML03P1	65	80	68	No	No	M1	Unknown	Unknown	Unknown	Unknown	Unknown	Unknown	Unknown	Unknown	Unknown	Unknown	Unknown	Unknown	Unknown	Unknown	Unknown	Unknown	Unknown	Unknown			Unknown	Unknown	No		No	No	No	No	Not done	Not done
TARGET-20-PANZKA	0	2824	Female	White	Not Hispanic or Latino	637	Censored	2824	Alive	2824	2005	2013	AAML03P1	11.1	99	35	No	No	M5	No	No	No	No	Yes	No	No	No	No	No	No	No	No	No	No	Yes	No	No		1	MLL	46,XX,t(9;11)(p22;q23)[22]	No		No	No	No	No	Not done	Not done
TARGET-20-PAPAWN	0	2605	Male	White	Hispanic or Latino	2154	Censored	2605	Alive	2605	2005	2012	AAML03P1	253.2	71	77	No	No	M4	No	No	No	No	No	No	No	Yes	No	No	No	No	No	No	No	No	No	No		1	inv(16)	46,XY,inv(16)(p13.1q22)[14]/46,XY[16]	No		NO	NO	NO	NO	NO	NO
TARGET-20-PAPBEJ	1	404	Female	Black or African American	Not Hispanic or Latino	367	Relapse	263	Dead	404	2005	2006	AAML03P1	60.3	50	55	No	No	M5	No	No	No	No	No	No	No	No	No	Yes	No	No	No	No	No	No	No	No	der(6)t(6;12;7)(p12;p13;p22),der(7)t(6;12;7)del(7)(q11.2),der(12)t(6;12;7),r(9)(p12q12),+19	4 or more	Other	47,XX,der(6)t(6;12;7)(p12;p13;p22),der(7)t(6;12;7)del(7)(q11.2),der(12)t(6;12;7),r(9)(p12q12),+19[16]46,idem,-r(9)[3]/46,XX[1]	No		No	No	No	No	Not done	Not done
TARGET-20-PAPVCN	0	2592	Male	White	Not Hispanic or Latino	4231	Relapse	486	Alive	2592	2006	2013	AAML0531	62.2	75	51	No	No	M4	No	No	No	No	No	No	No	Yes	No	No	No	No	No	No	No	No	No	No		1	inv(16)	46,XY,inv(16)(p13.1q22)[20]	No		No	No	No	No	Yes	No
TARGET-20-PAPVDV	0	2688	Male	White	Not Hispanic or Latino	2318	Censored	2688	Alive	2688	2006	2014	AAML0531	11.4	35.6	34	No	No	M2	No	Yes	No	No	No	No	No	No	No	No	No	No	No	No	No	No	No	No		1	t(8;21)	46,XY,t(2;21;8)(p21;q22;q22)[20]	No		No	No	No	No	No	No
TARGET-20-PAPVZK	0	2492	Male	White	Not Hispanic or Latino	5822	Relapse	541	Alive	2492	2006	2013	AAML0531	146	100	66	No	No	M4	No	No	No	No	No	No	No	Yes	No	No	No	No	No	No	No	No	No	No		1	inv(16)	46,XY,inv(16)(p13.1q22)[20]	No		No	No	No	No	Yes	No
TARGET-20-PAPWHS	0	2687	Male	White	Not Hispanic or Latino	4852	Censored	2687	Alive	2687	2006	2014	AAML0531	81.2	36	63	No	Yes	M2	No	Yes	No	No	No	No	No	No	No	No	No	No	No	No	No	No	No	No		1	t(8;21)	46,XY,t(8;21)(q22;q22)[21]	No		No	No	No	No	No	No
TARGET-20-PAPWIU	0	2829	Female	American Indian or Alaska Native	Not Hispanic or Latino	4421	Censored	2829	Alive	2829	2006	2014	AAML0531	52.2	75	86	No	No	M1	No	No	No	No	No	No	No	No	No	No	No	No	No	No	No	No	No	No		0	Normal	46,XX	No		No	No	Yes	No	Not done	Not done
TARGET-20-PAPWYK	1	199	Female	White	Not Hispanic or Latino	8231	Death	199	Dead	199	2006	2007	AAML0531	66.1	36	36	No	No	M4	No	No	No	No	No	No	No	Yes	No	No	No	No	No	No	No	No	No	No		1	inv(16)	46,XX,inv(16)(p13.1q22)[20]	No		No	No	No	No	No	No
TARGET-20-PAPXRJ	1	1248	Female	Black or African American	Not Hispanic or Latino	2855	Relapse	392	Dead	1248	2008	2010	AAML0531	22.9	29	13	No	No	M2	Yes	No	No	No	No	No	No	No	No	No	No	No	No	No	No	No	No	No	idic(9)(q11)	2	Other	46,XX,t(6;9)(p23;q34)[12]/46,XX,der(6)t(6;9)(p23;q34),idic(9)(q11)[7]/46,XX[1]	No		No	No	No	No	Not done	Not done
TARGET-20-PAPXWI	0	880	Female	White	Not Hispanic or Latino	1430	Relapse	410	Alive	880	2006	2009	AAML0531	128.7	89	74	No	No	M4	No	No	No	No	No	No	No	Yes	No	No	No	No	No	No	No	No	No	No		1	inv(16)	46,XX,inv(16)(p13.1q22)[20]	No		No	No	No	No	No	Yes
TARGET-20-PARAJX	0	3183	Male	White	Not Hispanic or Latino	618	Censored	2803	Alive	2803	2007	2014	AAML0531	42	70	80	No	No	Unknown	No	No	No	No	No	No	No	No	No	No	No	No	No	No	No	No	No	No	+15, t(20;21)(q11.2;q22)	2	Other	47,XY,+15,t(20;21)(q11.2;q22)[19]/46,XY[1]	No		No	No	No	No	Not done	Not done
TARGET-20-PARANT	0	2509	Male	White	Not Hispanic or Latino	6397	Censored	2509	Alive	2509	2007	2013	AAML0531	5.1	31	40	No	No	M2	No	No	No	No	No	No	No	No	No	No	No	No	No	No	No	No	No	No		0	Normal	46,XY[29]	No		No	No	No	No	Not done	Not done
TARGET-20-PARASV	1	749	Male	White	Not Hispanic or Latino	4401	Relapse	435	Dead	749	2007	2009	AAML0531	26.2	95	67	No	No	M5	No	No	No	No	No	Yes	No	No	No	No	No	No	No	Yes	No	Yes	No	No		2	MLL	47,XY,+8,t(10;11)(p12;q23)[10]	No		No	No	No	No	Not done	Not done
TARGET-20-PARBFJ	0	2387	Male	White	Not Hispanic or Latino	4701	Censored	2387	Alive	2387	2007	2013	AAML0531	46.1	86	57	No	No	M4	No	No	No	No	No	No	No	No	No	No	No	No	No	No	No	No	No	No		0	Normal	46,XY[60]	No		Yes	Yes	No	No	Not done	Not done
TARGET-20-PARBIU	1	917	Female	White	Not Hispanic or Latino	5830	Relapse	809	Dead	917	2007	2009	AAML0531	16.5	99	77	No	No	M5	No	No	No	No	Unknown	No	No	No	No	No	No	No	No	No	No	Yes	No	No		1	MLL	Inadequate. ish MLL sep	No		No	No	No	No	Not done	Not done
TARGET-20-PARBRA	1	1362	Female	White	Not Hispanic or Latino	2792	Relapse	637	Dead	1362	2007	2010	AAML0531	73.6	78	35	No	No	M5	No	No	No	No	No	Yes	No	No	No	No	No	No	No	No	No	Yes	No	No		1	MLL	46,XX,t(10;11)(p11.2;q23)[20]	No		No	No	No	No	Not done	Not done
TARGET-20-PARCCH	1	228	Male	White	Hispanic or Latino	339	Relapse	109	Dead	228	2007	2007	AAML0531	208.6	NA	60	No	No	M0	No	No	No	No	No	No	No	No	No	No	No	No	No	No	No	No	No	No		0	Normal	46,XY[20]	NO		NO	NO	NO	NO	Not done	Not done
TARGET-20-PARCUK	1	279	Female	White	Not Hispanic or Latino	5987	Relapse	203	Dead	279	2007	2008	AAML0531	23.9	96	63	No	No	M4	No	No	No	No	No	No	No	No	No	No	No	No	No	No	No	No	No	No		4	Other	46,XX,del(10)(q22q24),t(11;11)(p15;q13.1),-16,+mar[16]/46,XX[4],	No		No	No	No	No	Not done	Not done
TARGET-20-PARCZL	0	2695	Female	White	Hispanic or Latino	3806	Relapse	985	Alive	2695	2007	2014	AAML0531	94.8	50.5	37	Yes	Yes	M2	No	Yes	No	No	No	No	No	No	No	No	No	No	No	No	No	No	No	No		2	t(8;21)	46,XX,t(15;21)(q22;q22), cryp ins(8;21)(q22;q22q22)[19].ish der(8)ins(8;21)(q22;q22)(ETO+,RUNX1+)	No		No	No	No	No	No	No
TARGET-20-PARDDY	1	766	Male	White	Not Hispanic or Latino	677	Relapse	247	Dead	766	2007	2009	AAML0531	115	80	79	No	No	M1	No	No	No	No	No	No	No	No	No	No	No	No	No	No	Yes	No	No	No	5p-, i(7q),14q+,+21	4	Other	47,XY,del(5)(p15.1),i(7)(q10),add(14)(q32),+21[21]	No		No	No	No	No	Not done	Not done
TARGET-20-PARDMG	1	413	Female	White	Not Hispanic or Latino	6535	Relapse	287	Dead	413	2007	2008	AAML0531	54.8	57	62	No	No	M4	No	No	No	No	No	No	No	Yes	No	No	No	No	No	No	No	No	No	No		1	inv(16)	46,XX,inv(16)(p13.1q22)[20]	Yes	0.15	No	No	No	No	No	No
TARGET-20-PARENB	0	314	Female	Other	Hispanic or Latino	2758	Censored	314	Alive	314	2007	2008	AAML0531	31.7	80	83	No	Unknown	M2	No	Yes	No	No	No	No	No	No	No	No	No	No	No	No	No	No	No	Yes		2	t(8;21)	45,X,-X,t(8;21)(q22;q22)[20]	No		No	No	No	No	No	Yes
TARGET-20-PARFAL	1	378	Male	White	Not Hispanic or Latino	6922	Relapse	256	Dead	378	2007	2008	AAML0531	11.7	69	43	No	No	Unknown	No	No	No	No	No	Yes	No	No	No	No	No	No	No	No	No	Yes	No	No		6	MLL	47,XY,t(10;11)(p13;q21),+19[2]/46,idem,der(7;11)(q10;q10)[4]/46,idem,psu dic(7;11)(p22;p11.2)[4]/46,idem,der(7;19)(q10;q10),+mar[4]/46,XY[5]	No		No	No	No	No	Not done	Not done
TARGET-20-PARGVC	1	295	Male	White	Hispanic or Latino	1802	Relapse	230	Dead	295	2007	2008	AAML0531	58	86	81	Yes	No	M2	No	Yes	No	No	No	No	No	No	No	No	No	No	No	No	No	No	Yes	No	#NAME?	4	t(8;21)	45,X,-Y,t(8;21)(q22;q22),add(13)(p11.2),add(22)(p11.2)	No		No	No	No	No	No	No
TARGET-20-PARHVK	0	2516	Female	White	Not Hispanic or Latino	4983	Relapse	376	Alive	2516	2007	2014	AAML0531	24.2	92	93	No	No	M1	No	No	No	Yes	No	No	No	No	No	No	No	No	No	No	No	Yes	No	No		1	MLL	46,XX,ins(6;11)(q27;q22q23.3)[17]/46,XX[3]	No		No	No	No	No	Not done	Not done
TARGET-20-PARIHK	1	923	Male	White	Not Hispanic or Latino	3830	Induction Failure	77	Dead	923	2007	2010	AAML0531	20.2	46	52	No	No	NOS	No	No	No	No	No	No	No	No	No	No	No	No	No	Yes	No	No	No	No		1	Other	47,XY,+8[8]/46,XY[16]	Yes	0.62	No	No	No	No	Not done	Not done
TARGET-20-PARIMT	0	2476	Female	White	Not Hispanic or Latino	2748	Relapse	383	Alive	2476	2007	2014	AAML0531	34.9	44	41	No	No	M4	No	No	No	No	No	No	No	Yes	No	Yes	No	No	No	No	No	No	No	No		2	inv(16)	46,XX,inv(16)(p13.1q22)[19]/46,idem,del(7)(q22)[1]	No		No	No	No	No	No	Yes
TARGET-20-PARIZR	0	2457	Male	Black or African American	Hispanic or Latino	2695	Censored	2457	Alive	2457	2007	2014	AAML0531	7.4	70	35	No	Yes	M2	No	Yes	No	No	No	No	No	No	No	No	No	No	No	No	No	No	Yes	No	#NAME?	2	t(8;21)	45,X,-Y,ins(21;8)(q22.1;q13q22.1)[20]	No		No	No	No	No	No	No
TARGET-20-PARJCR	1	468	Male	Unknown	Unknown	5348	Relapse	318	Dead	468	2007	2008	AAML0531	1.3	86.2	12	No	No	M5	No	No	No	No	No	No	No	No	No	No	No	No	No	No	No	Yes	No	No		1	MLL	46,XX,cryp add(11)(q23). ish MLL sep (del 3'MLL)	No		No	No	No	No	Not done	Not done
TARGET-20-PARJYP	0	1798	Female	Other	Not Hispanic or Latino	5433	Censored	1798	Alive	1798	2007	2012	AAML0531	122.5	80	56	No	No	M4	No	No	No	No	No	No	No	Yes	No	No	No	No	No	No	No	No	No	No		1	inv(16)	46,XX,inv(16)(p13.1q22)	No		No	No	No	No	No	Yes
TARGET-20-PARKCX	0	2760	Female	White	Not Hispanic or Latino	292	Censored	2760	Alive	2760	2007	2015	AAML0531	382.5	92	92	No	No	M5	No	No	No	No	Yes	No	No	No	No	No	No	No	No	No	No	Yes	No	No		1	MLL	46,XX,t(9;11)(p22;q23)[20]	No		No	No	No	No	Not done	Not done
TARGET-20-PARLVL	1	1979	Male	Black or African American	Not Hispanic or Latino	963	Relapse	299	Dead	1979	2007	2013	AAML0531	178.2	90	87	No	No	M2	No	No	No	No	No	No	No	No	No	No	No	No	No	No	No	No	No	No		0	Normal	46,XY[20]	No		No	No	Yes	No	Not done	Not done
TARGET-20-PARMZF	0	2193	Female	White	Not Hispanic or Latino	3163	Relapse	294	Alive	2193	2007	2013	AAML0531	200.1	90	62	No	No	M4	No	No	No	No	No	No	No	Yes	No	No	No	No	No	No	No	No	No	No		1	inv(16)	46,XX,inv(16)(p13.1q22)[20]	No		No	No	No	No	Yes	No
TARGET-20-PARPDS	1	836	Female	White	Not Hispanic or Latino	3774	Relapse	550	Dead	836	2007	2010	AAML0531	2.1	70	9	No	No	Unknown	No	No	No	No	No	No	No	No	No	No	No	No	No	Yes	No	No	No	No	+X,+10,+19,+21,dup(12q)	More than 6	Other	48,XX,+X,+8[3]/51,XX,+X,+X,+10,dup(12)(q13q15),+19,+21[2]/46,XX[3]	No		No	No	No	No	Not done	Not done
TARGET-20-PARPWL	0	1199	Male	Black or African American	Not Hispanic or Latino	766	Censored	1199	Alive	1199	2007	2011	AAML0531	134.5	77	40	No	No	M4	No	No	No	No	No	No	No	Yes	No	No	No	No	No	Yes	No	No	No	No	22	3	inv(16)	47,XY,inv(16)(p13.1q22),+22[13]/48,idem,+8[2]	No		No	No	No	No	No	No
TARGET-20-PARSAN	1	870	Male	White	Hispanic or Latino	5420	Relapse	339	Dead	870	2007	2010	AAML0531	5.3	46	64	No	No	Unknown	No	No	No	No	No	No	No	No	No	No	No	No	No	No	No	No	No	No		1	Other	46,XY,9ph,t(16;17)(p13.1;p13.3) �?No		No	No	No	No	Not done	Not done	No
TARGET-20-PARSHM	0	2450	Female	White	Not Hispanic or Latino	358	Relapse	404	Alive	2450	2007	2014	AAML0531	34.8	23	17	No	No	Unknown	No	No	No	No	No	No	No	Yes	No	No	No	No	No	No	No	No	No	No		1	inv(16)	46,XX,inv(16)(p13.1q22)[22]	No		No	No	No	No	No	No
TARGET-20-PARTAL	1	531	Female	White	Not Hispanic or Latino	6000	Relapse	384	Dead	531	2008	2009	AAML0531	70.5	66	16	No	No	M4	No	No	No	No	No	No	No	Yes	No	No	No	No	No	No	No	No	No	No		1	inv(16)	46,XX,inv(16)(p13.1q22)[20]	No		No	No	No	No	No	No
TARGET-20-PARUBT	1	586	Female	White	Not Hispanic or Latino	2692	Relapse	293	Dead	586	2008	2009	AAML0531	7.7	96	0	No	No	Unknown	No	No	No	No	No	No	No	No	No	No	No	No	No	No	No	No	No	No		0	Normal	46,XX[20]	No		No	No	No	No	Not done	Not done
TARGET-20-PARUDL	0	2411	Male	White	Not Hispanic or Latino	6446	Relapse	257	Alive	2411	2008	2014	AAML0531	100.7	63	42	No	No	Unknown	No	No	No	No	No	No	No	Yes	No	No	No	No	No	No	No	No	No	No		1	inv(16)	46,XY,inv(16)(p13.1q22)[25]	No		No	No	No	No	No	No
TARGET-20-PARUNX	0	2364	Female	White	Not Hispanic or Latino	2321	Relapse	690	Alive	2364	2008	2014	AAML0531	14.9	87	82	No	No	M1	No	No	No	No	No	No	No	No	No	No	No	No	No	No	No	No	No	No	der(6)t(1;6)(q21;q27),t(7;12)(q36;p13),+19	3	Other	48,XX,+der(6)t(1;6)(q21;q27),t(7;12)(q36;p13),+19[18] [t(7;12) nuc ish ETV6 sep]	No		No	No	No	No	Not done	Not done
TARGET-20-PARUTH	1	1412	Male	White	Not Hispanic or Latino	3454	Relapse	488	Dead	1412	2008	2011	AAML0531	42.5	61	71	Yes	Yes	Unknown	No	No	No	No	No	No	No	No	No	No	No	No	No	No	No	No	No	No		0	Normal	46,XY[20].nuc ish CBFBx3[22%]	No		Yes	No	No	No	Not done	Not done
TARGET-20-PARUUB	0	1882	Female	White	Not Hispanic or Latino	6315	Censored	1882	Alive	1882	2008	2013	AAML0531	31	99	62	No	No	M2	No	Yes	No	No	No	No	No	No	No	No	No	No	No	No	No	No	No	Yes	#NAME?	2	t(8;21)	45,X,-X,t(8;21)(q22;q22)[20]	No		No	No	No	No	No	No
TARGET-20-PARUWX	1	439	Male	White	Not Hispanic or Latino	1049	Relapse	228	Dead	439	2008	2009	AAML0531	112.5	90	65	No	No	M1	No	No	No	No	No	No	No	No	No	No	No	No	No	Yes	No	No	No	No		1	Other	47,XY,+8[5]/46,XY[23]	Yes	0.54	No	No	No	Yes	Not done	Not done
TARGET-20-PARVAI	1	429	Female	White	Not Hispanic or Latino	6102	Relapse	335	Dead	429	2008	2009	AAML0531	51.1	71	51	No	No	M2	No	No	Yes	No	No	No	No	No	No	No	No	No	No	No	No	No	No	No	t(3;5)(q25;q34)	1	Other	46,XX,t(3;5)(q25;q35)[23]	Yes	0.22	No	No	No	Yes	Not done	Not done
TARGET-20-PARWDZ	1	321	Female	White	Not Hispanic or Latino	4855	Relapse	261	Dead	321	2008	2009	AAML0531	137	76.5	91	No	No	M5	No	No	No	No	Yes	No	No	No	No	No	No	No	No	No	No	Yes	No	No	der(1;5)(q10;p10)	2	MLL	47,XX,+der(1;5)(q10;p10),t(9;11)(p22;q23)[20]	No		No	No	No	No	Not done	Not done
TARGET-20-PARXBT	0	2246	Male	White	Not Hispanic or Latino	3381	Censored	2246	Alive	2246	2008	2014	AAML0531	34.9	68	68	No	No	M4	No	No	No	No	No	No	No	Yes	No	No	No	No	No	No	No	No	No	No		1	inv(16)	46,XY,inv(16)(p13.1q22)[20]	No		No	No	No	No	No	No
TARGET-20-PARXMP	0	1903	Male	White	Not Hispanic or Latino	534	Censored	1903	Alive	1903	2008	2013	AAML0531	8.7	35	3	No	No	M6	No	No	No	No	No	No	No	No	No	No	No	No	No	No	Yes	No	No	No	21	5	Other	48,XY,der(3)t(3;13)(p24;q14),+6,der(6)t(3;6)(p23;q23)x2,der(13)t(6;13)(q 23;q12),+21[6]/46,XY[14]	No		No	No	No	No	Not done	Not done
TARGET-20-PARXNG	0	2246	Male	Black or African American	Not Hispanic or Latino	3687	Censored	2246	Alive	2246	2008	2014	AAML0531	137	62.5	95	No	No	M2	No	No	No	No	No	No	No	No	No	No	No	No	No	No	No	No	No	No		0	Normal	46,XY[21]	No		No	No	Yes	No	Not done	Not done
TARGET-20-PARYFN	0	2203	Female	White	Not Hispanic or Latino	1597	Relapse	655	Alive	2203	2008	2014	AAML0531	87.8	90	67.9	No	No	M4	No	No	No	No	No	No	No	Yes	No	No	No	No	No	No	No	No	No	No		1	inv(16)	46,XX,inv(16)(p13.1q22)[2]	No		No	No	No	No	Yes	No
TARGET-20-PARYGA	0	2406	Male	White	Not Hispanic or Latino	5916	Censored	2406	Alive	2406	2008	2014	AAML0531	59.8	62.3	70	No	No	M4	No	No	No	No	No	No	No	No	No	No	No	No	No	No	No	No	No	No		0	Normal	46,XY[20]	No		No	No	No	No	Not done	Not done
TARGET-20-PARYVW	0	2317	Female	White	Hispanic or Latino	664	Relapse	348	Alive	2317	2008	2014	AAML0531	19.4	83	27.4	No	No	NOS	No	No	No	No	No	No	No	No	No	No	No	No	No	No	No	No	No	No	t(2;12)(q33;p13)	4	Other	90,XXXX,t(2;12)(q33;p13)x2,-15,-18[28]	No		No	No	No	No	Not done	Not done
TARGET-20-PARZUU	0	2168	Male	White	Not Hispanic or Latino	3273	Relapse	558	Alive	2168	2008	2014	AAML0531	113	95	78	No	No	M1	No	Yes	No	No	No	No	No	No	No	No	No	No	No	No	No	No	No	No		1	t(8;21)	46,XY,t(8;21)(q22;q22)[20]	No		No	No	No	No	Yes	Yes
TARGET-20-PARZWH	0	2151	Male	White	Hispanic or Latino	4243	Censored	2151	Alive	2151	2008	2014	AAML0531	29.5	92	97	No	No	M1	No	No	No	No	No	No	No	No	No	No	No	No	No	No	No	No	No	No		0	Normal	46,XY[55]	No		No	No	Yes	No	Not done	Not done
TARGET-20-PASBBE	0	2244	Male	White	Not Hispanic or Latino	3889	Relapse	342	Alive	2244	2008	2014	AAML0531	439.2	72	67	No	No	M4	No	No	No	No	No	No	No	No	No	No	No	No	No	No	No	No	No	No	del 7p	1	Other	46,XY,del(7)(p11.2p15)[6]/46,XY[64]	Yes	0.34	No	No	Yes	No	Not done	Not done
TARGET-20-PASBHI	0	2769	Male	White	Not Hispanic or Latino	2201	Censored	2342	Alive	2342	2008	2014	AAML0531	49.5	92	80	No	No	M1	No	Yes	No	No	No	No	No	No	No	No	Yes	No	No	No	No	No	No	No	del(9)(q13q22)	2	t(8;21)	46,XY,t(8;21)(q22;q22),del(9)(q13q22)[20]	No		No	No	No	No	No	No
TARGET-20-PASBPK	0	2117	Male	Black or African American	Not Hispanic or Latino	161	Relapse	239	Alive	2117	2008	2014	AAML0531	162.9	90	70.6	No	Yes	M5	No	No	No	No	No	No	No	No	No	No	No	No	No	No	No	No	No	No	19	1	Other	47,XY,+19[23]	No		No	No	No	No	Not done	Not done
TARGET-20-PASCFW	0	2205	Female	Asian	Not Hispanic or Latino	733	Censored	2205	Alive	2205	2008	2014	AAML0531	19.1	53	34	No	No	M7	No	No	No	No	No	No	No	No	No	No	No	No	No	Yes	No	No	No	No	+7,+10,der(17)(q21;p13),+19	5	Other	50,XX,+7,+8,+10,der(17)t(2;17)(q21;p13),+19[14]/46,XX[11]	No		No	Unknown	Unknown	Unknown	Not done	Not done
TARGET-20-PASCGR	1	702	Female	White	Hispanic or Latino	6660	Relapse	255	Dead	702	2008	2010	AAML0531	5.2	31	0	No	Yes	M5	No	No	No	No	No	No	No	No	No	No	No	No	No	No	No	No	No	No	del(10p),add(12p),t(11q;12q)	4	MLL	46,XX,del(10)(p13),der(11)t(11;12)(q13;q24.1),der(12)t(11;12)(q13;q24.1)inv(11)(q23q13)/46,idem,add(12)(p11.2)	No		No	No	No	No	Not done	Not done
TARGET-20-PASCRZ	1	339	Male	White	Not Hispanic or Latino	5356	Relapse	241	Dead	339	2008	2009	AAML0531	203.3	NA	96	No	No	M4	No	No	No	No	No	No	No	No	No	No	No	No	No	Yes	No	No	No	No	21q22 rearrangement	More than 6	Other	47,XY,+10,t(16;21)(p11.2;q22)[2]/50,idem,+8,+12,+22[3]/47,idem,der(2)t(1;2)( q21;q31)[6]/48,idem,t(2;15)(q11.2;q11.2),+22[7]/44-47,idem,add(17)(q25)[2]	No		No	No	No	No	No	No
TARGET-20-PASFEW	1	313	Female	White	Unknown	428	Relapse	216	Dead	313	2008	2009	AAML0531	18.6	89	7	No	No	M7	No	No	No	No	No	No	No	No	No	No	No	No	No	No	No	No	No	No		1	Other	46,XX,add(22)(q13.3)[18]/46,XX[2]	No		No	No	No	No	Not done	Not done
TARGET-20-PASGGK	0	2025	Female	Black or African American	Not Hispanic or Latino	4458	Relapse	777	Alive	2025	2008	2014	AAML0531	4.2	96	22	No	Yes	M5	No	No	No	Yes	No	No	No	No	No	No	No	No	No	No	No	Yes	No	No		1	MLL	46,XX,t(6;11;10)(q27;q23;p12)[19]/46,XX[1]	No		No	No	No	No	Not done	Not done
TARGET-20-PASGMZ	1	789	Female	White	Not Hispanic or Latino	5129	Relapse	267	Dead	789	2008	2010	AAML0531	1.5	64	44	No	No	M1	No	No	No	No	No	No	No	No	No	No	No	No	No	No	No	No	No	No		0	Normal	46,XX[20]	No		No	No	No	No	Not done	Not done
TARGET-20-PASGWH	1	1214	Male	White	Not Hispanic or Latino	5251	Relapse	409	Dead	1214	2008	2012	AAML0531	14.2	35.4	61	No	No	M2	No	No	No	No	No	No	No	No	No	No	Yes	No	No	No	No	No	No	No	deletion 9q	1	Other	46,XY,del(9)(q13q22)[16]/46,XY[4]	No		No	No	No	No	Not done	Not done
TARGET-20-PASGZS	1	278	Female	White	Not Hispanic or Latino	446	Relapse	213	Dead	278	2008	2009	AAML0531	263.1	82	76.3	No	No	M4	No	No	No	Yes	No	No	No	No	No	No	No	No	No	No	No	Yes	No	No		1	MLL	46,XX,t(6;11)(q27;q23)[24]	No		No	No	No	No	Not done	Not done
TARGET-20-PASHBI	0	1335	Male	White	Not Hispanic or Latino	5727	Censored	1335	Alive	1335	2008	2012	AAML0531	5.6	78	65	No	No	M2	No	Yes	No	No	No	No	No	No	No	No	No	No	No	No	No	No	Yes	No	#NAME?	2	t(8;21)	45,X,-Y,t(8;21)(q22;q22)[19]	No		No	No	No	Yes	No	No
TARGET-20-PASHYZ	1	433	Female	White	Not Hispanic or Latino	1695	Relapse	300	Dead	433	2008	2010	AAML0531	30.3	37.8	66	No	No	M2	No	Yes	No	No	No	No	No	No	No	No	No	No	No	No	No	No	No	Yes	#NAME?	2	t(8;21)	45,X,-X,t(8;21)(q22;q22)[20]	No		No	No	No	No	No	Yes
TARGET-20-PASIBG	1	1094	Male	White	Hispanic or Latino	748	Relapse	287	Dead	1094	2008	2011	AAML0531	55.3	73.2	85	No	No	M4	No	No	No	No	No	No	No	No	No	No	No	No	No	No	No	No	No	No	t(7;12)(q36;p13),+19	2	Other	47,XY,t(7;12)(q36;p13),+19[20]	No		No	No	No	No	Not done	Not done
TARGET-20-PASINN	1	843	Male	American Indian or Alaska Native	Not Hispanic or Latino	1330	Relapse	314	Dead	843	2008	2011	AAML0531	23.8	51	26	No	No	M2	No	No	No	No	No	No	No	No	No	No	No	No	No	No	No	No	No	No	t(16;21)(p11.2;q22)	1	Other	46,XY,t(16;21)(p11.2;q22)[20]	No		No	Yes	No	Yes	Not done	Not done
TARGET-20-PASJGZ	1	462	Female	White	Not Hispanic or Latino	658	Relapse	277	Dead	462	2008	2010	AAML0531	11.5	50	6	No	No	M0	No	No	No	No	No	No	No	No	No	No	No	No	No	Yes	No	No	No	No	8	4	Other	46,XX,del(3)(q21q26),del(13)(q12q14)[14]/48,idem,+6,+8[2]/46,XX[4]	No		No	No	No	No	Not done	Not done
TARGET-20-PASJTM	0	1953	Male	Other	Not Hispanic or Latino	901	Censored	1953	Alive	1953	2008	2014	AAML0531	18.2	39	52	No	No	M7	No	No	No	No	No	No	No	No	Yes	No	No	No	No	No	No	No	No	No	t(3;21)(q25;q22.3),r(7)(::p22->q36::?p15->?p22::),der(11)(11pter->11q13::11q24->11q22::7p15->7pter)	4	Other	46,XY,t(3;21)(q25;q22.3),del(5)(q31),r(7)(::p22->q36::?p15->?p22::),der(11)(11pter->11q13::11q24->11q22::7p15->7pter)	No		No	No	No	No	Not done	Not done
TARGET-20-PASLSD	0	2126	Female	White	Hispanic or Latino	969	Relapse	251	Alive	2126	2009	2014	AAML0531	59.2	85.8	76	No	No	M5	No	No	No	No	Yes	No	No	No	No	No	No	No	No	No	No	Yes	No	No		1	MLL	46,XX,t(9;11)(p22;q23)[14]/46,XX[6]	No		No	No	No	No	Not done	Not done
TARGET-20-PASMGW	1	286	Male	White	Not Hispanic or Latino	3089	Relapse	237	Dead	286	2009	2009	AAML0531	23.5	85	51	No	No	M5	No	No	No	No	No	Yes	No	No	No	No	No	No	No	No	No	Yes	No	No		1	MLL	46,XY,t(10;11)(p12;q23)[25]	No		No	No	No	No	Not done	Not done
TARGET-20-PASMHY	1	592	Male	White	Not Hispanic or Latino	6979	Relapse	570	Dead	592	2009	2010	AAML0531	94.5	83	91	No	No	M4	No	No	No	No	No	No	No	Yes	No	Yes	No	No	No	No	No	No	No	No		2	inv(16)	46,XY,inv(16)(p13.1q22)[5]/46,idem,del(7)(q22q34)[5]	No		No	No	No	No	No	Yes
TARGET-20-PASMYS	0	2302	Female	White	Hispanic or Latino	768	Relapse	341	Alive	1888	2009	2014	AAML0531	86.8	47.3	50	No	No	M4	No	No	No	No	No	No	No	No	No	No	No	No	No	Yes	No	No	No	No		1	Other	47,XX,+8[19]/46,XX[1]	No		No	Yes	No	Yes	Yes	No
TARGET-20-PASPGA	1	1729	Female	White	Not Hispanic or Latino	1189	Relapse	1093	Dead	1729	2009	2013	AAML0531	35.8	96	95	No	No	M1	No	No	No	No	No	No	No	No	No	No	No	No	No	No	No	No	No	No		0	Normal	46,XX[20]	No		No	Yes	No	No	Not done	Not done
TARGET-20-PASPKE	0	2026	Female	Black or African American	Not Hispanic or Latino	3200	Censored	2026	Alive	2026	2009	2014	AAML0531	11.9	73	58	Yes	No	M4	No	Yes	No	No	No	No	No	No	No	No	No	No	No	No	No	No	No	No		1	t(8;21)	46,XX,t(5;21;8)(q31;q22;q22)[20]	No		No	No	No	No	Yes	No
TARGET-20-PASPLU	1	351	Male	White	Not Hispanic or Latino	3399	Induction Failure	86	Dead	351	2009	2010	AAML0531	446	92.6	93	Yes	No	M4	No	No	No	No	No	No	No	No	No	No	No	No	No	No	No	No	No	No		0	Normal	46,XY[20]	Yes	0.52	No	No	No	Yes	Not done	Not done
TARGET-20-PASPTM	0	1900	Female	Asian	Not Hispanic or Latino	5122	Censored	1900	Alive	1900	2009	2014	AAML0531	60.6	70	77	No	No	M2	No	No	No	No	No	No	No	No	No	No	No	No	No	No	No	No	No	No		0	Normal	46,XX[20]	No		No	No	Yes	No	Not done	Not done
TARGET-20-PASSSI	1	712	Male	Native Hawaiian or other Pacific Islander	Hispanic or Latino	530	Relapse	462	Dead	712	2009	2011	AAML0531	198.8	91	78	No	Yes	M5	No	No	No	No	No	No	No	No	No	No	No	No	No	No	No	No	No	No		1	MLL	46,XY,cryp ins(10;11)(p12;q23q23)	No		No	No	No	No	Not done	Not done
TARGET-20-PASTTW	1	600	Female	Unknown	Not Hispanic or Latino	757	Relapse	475	Dead	600	2009	2011	AAML0531	31.1	93	0	No	No	M7	No	No	No	No	No	No	No	No	No	No	No	No	No	No	Yes	No	No	No	21	1	Other	46,XX,+21[15]/46,XX[5]	No		No	No	No	No	Not done	Not done
TARGET-20-PASTUH	1	166	Female	White	Not Hispanic or Latino	5305	Relapse	118	Dead	166	2009	2009	AAML0531	33.5	81.6	46	No	No	M4	No	No	No	No	No	No	Yes	No	No	No	No	No	No	Yes	No	Yes	No	Yes		3	MLL	46,XX,t(11;19)(q23;p13.1)[15]/46,idem,-X,+8[3]/46,XX[2]	No		No	No	No	No	Not done	Not done
TARGET-20-PASVVS	0	2368	Male	White	Not Hispanic or Latino	283	Relapse	519	Alive	1968	2009	2014	AAML0531	169	88	55	No	No	M5	No	No	No	No	No	No	No	No	No	No	No	No	No	No	No	No	No	No	ins(11q23 into 20p)	4	MLL	46,Y,der(X)t(X;11)(q24;q23),der(11)(11pter->11q21::11q23->11q23::Xq24->Xqter),inv(12)(p13q13),ins(20;11)(p11.2;q23q21)[16]/47,idem,+2[3]/46,XY[1]	No		No	No	No	No	Not done	Not done
TARGET-20-PASVYA	1	630	Male	White	Hispanic or Latino	590	Relapse	291	Dead	630	2009	2011	AAML0531	16.4	49	0	No	No	M7	No	No	No	No	No	No	No	No	No	No	No	No	No	No	No	No	No	No		0	Normal	46,XY[20]	No		No	No	No	No	Not done	Not done
TARGET-20-PASVYL	1	286	Male	White	Not Hispanic or Latino	6090	Relapse	206	Dead	286	2009	2010	AAML0531	43	80	90	No	No	M5	No	No	No	No	No	No	Yes	No	No	No	No	No	No	No	No	Yes	No	No		1	MLL	46,XY,t(11;19)(q23;p13.3)[20]	No		No	No	No	No	Not done	Not done
TARGET-20-PASWAJ	0	1712	Female	White	Not Hispanic or Latino	3298	Relapse	422	Alive	1712	2009	2014	AAML0531	86.6	95	89	No	No	M1	No	No	No	No	No	No	No	No	No	No	No	No	No	No	No	No	No	No		1	MLL	46,XX,cryp ins(11;6)(q23;q27q27)	No		No	No	No	No	Not done	Not done
TARGET-20-PASWAT	1	342	Female	White	Not Hispanic or Latino	5157	Relapse	286	Dead	342	2009	2010	AAML0531	49.5	54	40	No	No	M4	No	No	No	No	No	No	No	No	No	No	No	No	No	No	No	No	No	No		0	Normal	46,XX[30]	No		No	No	No	No	Not done	Not done
TARGET-20-PASWLN	1	614	Female	White	Not Hispanic or Latino	6631	Relapse	513	Dead	614	2009	2011	AAML0531	32.4	96	86	No	No	M0	No	No	No	No	Yes	No	No	No	No	No	No	No	No	No	No	Yes	No	No		1	MLL	46,XX,t(9;11)(p22;q23)[20]	No		No	No	No	No	Not done	Not done
TARGET-20-PASWPT	1	518	Male	Other	Hispanic or Latino	3438	Relapse	395	Dead	518	2009	2010	AAML0531	44.2	72	74	No	No	M2	No	Yes	No	No	No	No	No	No	No	No	No	No	No	No	No	No	Yes	No		3	t(8;21)	45,X,-Y,t(8;21)(q22;q22)[9}/46,idem,+4[11]	No		No	No	No	No	No	Yes
TARGET-20-PASXNR	1	542	Female	White	Not Hispanic or Latino	890	Relapse	255	Dead	542	2009	2011	AAML0531	165.4	71.5	85	No	No	M4	No	No	No	No	No	No	No	No	No	No	No	No	No	No	No	No	No	No	-16,der(21)t(16;21)(p11.2;q22),t(3;7)(p21;q32)	3	Other	45,XX,-16,der(21)t(16;21)(p11.2;q22)[28]/45,idem,t(3;7)(p21;q32)[4]	No		No	No	No	No	Not done	Not done
TARGET-20-PASXYG	1	570	Female	White	Hispanic or Latino	4103	Relapse	250	Dead	570	2009	2011	AAML0531	40.5	63.5	68	No	Yes	M2	No	Yes	No	No	No	No	No	No	No	No	No	No	No	No	No	No	No	Yes	#NAME?	2	t(8;21)	46,XX,t(8;21)(q22;q22)[5]/45,idem,-X[15]	No		Yes	No	No	No	No	No
TARGET-20-PASYJI	0	1780	Female	White	Not Hispanic or Latino	4545	Relapse	289	Alive	1780	2009	2014	AAML0531	31.1	63	56	No	No	M4	No	No	No	No	No	No	No	Yes	No	No	No	No	No	No	No	No	No	No		1	inv(16)	46,XX,inv(16)(p13.1q22)[18]/46,XX[2]	No		No	No	No	No	Yes	No
TARGET-20-PASZLJ	1	289	Female	White	Not Hispanic or Latino	3543	Relapse	127	Dead	289	2009	2010	AAML0531	24.2	95	77	No	No	M5	No	No	No	No	No	No	No	No	No	No	No	No	No	No	No	No	No	No	add(2)(q37),-10,dup(7)(p15p22)	6	MLL	45,XX,add(2)(q37),-10,der(11)del(11)(q13q22)trp(11)(q23q23) t(10;11)(q11.2;q23)[14]/45,idem,-der(2),dup(7)(p15p22)[4]/46,XX[2]	No		No	No	No	No	Not done	Not done
TARGET-20-PATDHA	1	403	Female	White	Hispanic or Latino	5544	Relapse	194	Dead	403	2009	2011	AAML0531	1.6	86	21	Yes	No	M2	No	Yes	No	No	No	No	No	No	No	No	Yes	No	No	No	No	No	No	No	del(9)(q12q22)	2	t(8;21)	46,XX,t(8;21)(q22;q22)[18]/46,idem,del(9)(q12q22)[2]	No		No	No	No	No	No	No
TARGET-20-PATDNN	1	194	Male	White	Hispanic or Latino	1262	Relapse	102	Dead	194	2009	2010	AAML0531	210.9	89	94	No	No	M5	No	No	No	No	Yes	No	No	No	No	No	No	No	No	No	No	Yes	No	No		3	MLL	46,XY,t(9;11)(p22;q23)[8}/48,idem,+2mar[12]	No		No	No	No	No	Not done	Not done
TARGET-20-PATELT	0	1652	Female	White	Not Hispanic or Latino	4401	Censored	1652	Alive	1652	2010	2014	AAML0531	46.7	80	84	No	No	M1	No	No	No	No	No	No	No	No	No	No	No	No	No	No	No	No	No	No		1	Other	46,XX,t(2;11)(q31;p15)[20]	No		No	No	No	No	Not done	Not done
TARGET-20-PATIAK	0	1464	Female	Black or African American	Not Hispanic or Latino	227	Relapse	277	Alive	1464	2010	2014	AAML0531	45.8	62	59	No	No	M4	No	No	No	No	No	No	No	Yes	No	No	No	No	No	No	No	No	No	No		1	inv(16)	46,XX,inv(16)(p13.1q22)[17]/46,XX[3]	No		Yes	No	No	No	Yes	No
TARGET-20-PATJHJ	1	607	Female	Black or African American	Not Hispanic or Latino	137	Relapse	252	Dead	607	2010	2011	AAML0531	519	NA	90	No	No	M5	No	No	No	No	No	No	No	No	No	No	No	No	No	No	No	No	No	No		1	MLL	46,XX,t(4;11)(q21;q23)[14]/46,XX[6]	No		No	No	No	No	Not done	Not done
[truncated: 17 more columns]
